# Supplementary material for: Simple and Safe Synthesis of Yolk-Shell-Structured Silicon/Carbon Composites with Enhanced Electrochemical Properties
Source: Molecules. 2024 Mar 14;29(6):1301. doi: 10.3390/molecules29061301 (PMC10976018; doi:10.3390/molecules29061301)
Supplement: Supplementary file 1 [file molecules-29-01301-s001.zip]

Archive with 1 entries (1 files):
- molecules-2913636-supplementary.pdf
